# Supplementary material for: Novel Insights into the Molecular Regulation of Ribonucleotide Reductase in Adrenocortical Carcinoma Treatment
Source: Cancers (Basel). 2021 Aug 20;13(16):4200. doi: 10.3390/cancers13164200 (PMC8391410; doi:10.3390/cancers13164200)
Supplement: Supplementary file 1 [file cancers-13-04200-s001.zip]

Archive with 1 entries (1 files):
- cancers-1271302-supplementary.pdf
